# Supplementary material for: Insights into Some Onygenalean Fungi from Freshwater Sediments in Spain and Description of Novel Taxa
Source: J Fungi (Basel). 2023 Nov 22;9(12):1129. doi: 10.3390/jof9121129 (PMC10744713; doi:10.3390/jof9121129)
Supplement: Supplementary file 1 [file jof-09-01129-s001.zip]

Archive with 1 entries (1 files):
- jof-2711798-supplementary.pdf
